# Supplementary material for: Genome-Wide Identification of AMT2-Type Ammonium Transporters Reveal That CsAMT2.2 and CsAMT2.3 Potentially Regulate NH4+ Absorption among Three Different Cultivars of Camellia sinensis
Source: Int J Mol Sci. 2022 Dec 10;23(24):15661. doi: 10.3390/ijms232415661 (PMC9779401; doi:10.3390/ijms232415661)
Supplement: Supplementary file 1 [file ijms-23-15661-s001.zip]

Archive with 2 entries (2 files):
- Supplementary Figures.pdf
- Supplementary Table .xlsx
