# Supplementary material for: Genome-Wide Identification of AMT2-Type Ammonium Transporters Reveal That CsAMT2.2 and CsAMT2.3 Potentially Regulate NH4+ Absorption among Three Different Cultivars of Camellia sinensis
Source: Int J Mol Sci. 2022 Dec 10;23(24):15661. doi: 10.3390/ijms232415661 (PMC9779401; doi:10.3390/ijms232415661)
Supplement: Supplementary file 1 [file ijms-23-15661-s001.zip › Supplementary Table .xlsx]

## Sheet: Table S1
Supplementary Table S1. Nucleotide and protein sequences information of CsAMT2s by molecular cloning
Name	Genome ID	GeneBank Accession Number	Nucleotide Sequence	Protein Sequence
CsAMT2.1	CSA031722.1, TEA018122.1, CSS0035111.1	MW751970	ATGGCAGATCCATCATTGGTGGTTCCGATTGCATACCGAAACAGCTCCACCGCCGTGCCTGACTGGCTAAACAAGGGAGACAACGCATGGCAATTGGTCTCCGCGGCACTGGTCGGCATGCAAGGCATGCCGGGCCTAGTGATCCTCTACGCGGGCCTTGTAAAGAAGAAATGGGCACTTAACTCAGCCTTCATGGCGCTCTACGGCTTCGCAGCGGTCATGCCTTGTTGGGTTTTGTGGGCTTACAAGATGTCCTTTGGCCACCGCCTCCTACCCTTCTGGGGAAAGGCTGGCCTCGCCGTCTCCCAAGAATATTTGATCCCGCAAGCCCTTCTTCCTTCAACACTTTACAAAGGCGGTGTAACTGCGGCAATTCAACCATGGTATCCCATGGCAACT…	MADPSLVVPIAYRNSSTAVPDWLNKGDNAWQLVSAALVGMQGMPGLVILYAGLVKKKWALNSAFMALYGFAAVMPCWVLWAYKMSFGHRLLPFWGKAGLAVSQEYLIPQALLPSTLYKGGVTAAIQPWYPMATMVFFQYAFAAVTVILLAGSLLGRMSIKAWMLFVPLWITFSYSVGAFSVWGGGFLFQWGVMDYSGGYVVHLASGAAGFTAAYWVGPRLQEDRDEFPPNNLLLALAGAGILWMGWTGFNGGDPFAANVDASLAVLNTHICAATSLLVWTCWDVLFFKKPSVIGAIQGMITGLVCITPGAGLVQGWAALVMGIASGTIPWYTMMSLSRKLPLLQKIDDTLGVFHTHAVAGTLGGALTGLFAHPDLCSLFLAVPDSEGAFYGKKGGVQFL…
CsAMT2.2	CSA025550.1, TEA011416.1, CSS0025285.1	MW751971	ATGAATTCTACCGTCTTCGCTCCTCTCCCTTCAAACTTGATACCCGATGATGCGAGCCCTGAATGGATGAACAAGGGTGACAATGCGTGGCAGCTCGTTGCAGCGACACTTGTCGGGCTCCAAAGTGTCCCGGGCCTGATAATTTTGTATGGAGGGGCTGTGAAGAAGAAATGGGCTGTGAATTCAGCTTTTATGGCTCTCTATGCTTTTGCTTGTGTTCTAGTTTGTTGGGTTGGGTGGGGATATCGAATGTCTTTTGGTGATCAACTCATTCCAATCTGGGGAAAGGCAAATCTTGCATTGGACCAAGGATACCTCCTCCACCAGACCTTTCAGGGGATGTTTCCCAACGCGACGATGGTGTTTTTCCAATTTGTTTTCGCAGCTATCACTTTGATT…	MNSTVFAPLPSNLIPDDASPEWMNKGDNAWQLVAATLVGLQSVPGLIILYGGAVKKKWAVNSAFMALYAFACVLVCWVGWGYRMSFGDQLIPIWGKANLALDQGYLLHQTFQGMFPNATMVFFQFVFAAITLILIAGALLGRMNFYAWMLFVPLWLTFSYTVGAYSIWCPQGFLAELGVIDYSGGYVIHLSSGVAGFTAAYWVGPRLTKDRERFPPNNILLMLAGAGLLWMGWTGFNGGDPYVVSIDASLAVLNTHVCAATSLLTWLILDIIFFRKPSVIGAVQGMITGLVCITPAAGVVQGWAAIIMGIFSGSIPWFTMMVVHKKSELLQKVDDTMGVFHTHAIAGSLGGILTGLFAKPKLSKLFYGKYGKYVGLFHGFAGDGKASLGVRQVLVQIIG…
CsAMT2.3	CSA023496.1, TEA014752.1, CSS0010086.1	MW751972	ATGGAGCTACCGCCGAACCTGATAACCGACGATGCAAGTCCATATTGGATGAACAAAGGCGACAACGCGTGGCAGCTGACGGCGGCCACTCTGGTGGGCCTGCAGAGCGTGCCGGGCCTGGTGATACTCTACGGAAGCATCGTAAAAAAGAAATGGGCAGTGAACTCGGCATTCATGGCCTTTTACGCCTTCGCGGCGGTTCTCGTCTGTTGGGTAGGGTGGGGGTACCAAATGTCGTTCGGACACAAATTCATTCATTTCCTGGGCAGACCGAACGTGGCATTGGACCAGAAGTTCCTGCTGAAACAGACCTTTTCGGGGATGTTTCCGAACGCCACGATGGTGTTTTTTCAGTTTGTTTTCGCGGCGATTACGCTGATTTTAATCGCGGGGGCTTTG…	MELPPNLITDDASPYWMNKGDNAWQLTAATLVGLQSVPGLVILYGSIVKKKWAVNSAFMAFYAFAAVLVCWVGWGYQMSFGHKFIHFLGRPNVALDQKFLLKQTFSGMFPNATMVFFQFVFAAITLILIAGALLGRMNFYAWMMFVPIWMTFSYTVGAYSIWCPDGWLSKMGVIDYSGGFVIHLSSGVAGFTAAYWVGPRASQDRERFPPNNILLMLAGAGLLWMGWTGFNGGDPYVASIDASLAVLNTHVCAATSLLTWLLLDILFFEKPSVIGATQGMITGLVCITPAAGVVQGWAAIIMGILSGSIPWYTMMVLHKKIWLLKQVDDTMAVFHTHAVAGSLGGLLAGLFAEPRLCRLFYMVDNWQHYTGLLYAFHAGNVGAGFKQLWVQILGIGFII…
CsAMT2.4	CSA011804.1, TEA030668.1, CSS0001725.1	MW751973	ATGGCGGCAGCCAACGTACTCCCAGGGCCATACAACACCTCCTCAGCAGTACCAGACTGGCTAAACAAAGGCGACAACGCATGGCAAATGATATCCGCCACGCTCGTCGGCCTCCAGAGCGTCCCGGGCCTCGTCATCCTCTACGGCAGCATCGTTAAAAAAAAATGGGCCGTAAACTCGGCCTTCATGGCCCTCTACGCCTTTGCCGCCGTCGTCATCTGTTGGACCACGTGGGCCTATAAGATGTCGTTCGGCGACAAGCTTCTCCCCTTTTGGGGAAAAGCAGGGCCCGCTTTGGGCCAAAAATTTTTAATCAAACAAGCAGCGCTTCCGCAAACCACCCAATATTTCGAGAACGGCGACAGCGAGACGCCGATGATCACGCCGTACTATCCGATG…	MAAANVLPGPYNTSSAVPDWLNKGDNAWQMISATLVGLQSVPGLVILYGSIVKKKWAVNSAFMALYAFAAVVICWTTWAYKMSFGDKLLPFWGKAGPALGQKFLIKQAALPQTTQYFENGDSETPMITPYYPMASMVWFQCVFAAITLILLAGSLLGRMNIKAWMMFVPLWLTFSYTVGAFSLWGGGFLFHWGVMDYSGGYVIHLSSGIAGFTAAYWVGPRSTNDRERFPPNNVILMLGGAGLLWMGWAGFNGGDPYSANIDSSMAVLNTNICAATSLLVWTWLDVIFFKKPSVIGAVQGMITGLVCITPGAGLVQGWAAIVMGILSGSVPWFTMMIIHKRWTPLQQIDDTLGVFHTHAVAGFLGGTLTGLFAEPTLCALFLPVTNSRGGVYGGSGGIQ…
CsAMT2.5	CSA023775.1, TEA026838.1, CSS0012200.1	MW751974	ATGAATTACACTTTCCCCGGCCTCCCGGAGAATCTCAAGCTCAACGACGCCGCCTCATCGTGGCTCAACAAGGCCGACAATGCATGGGAGCTCACAGCAGCCGCCTTGGTGGGCCTCCAAAGCGTACCGGGGCTCGTGATCCTCTACGGTGGCATGGTCAAGAAGAAGTGGGCCGTAAACTCTGCGTTCATGGCCCTCTACGCCTTTGCGGCGGTCTTGGTCTGTTGGGTCCTGTGGGCCCACCACCTGTCTTTCGGGTCCTACATGACTCCTATTATGGGCCACCCCAACGTGGCACTAGGCGTCTATGTTTTGGGCCGAGAAAAGGAAACTTATGTGCCCAAAGCAGACTATGTGTTTTACCAATTTGCATTTGCAGCAATTACTGTGATATTATTG…	MNYTFPGLPENLKLNDAASSWLNKADNAWELTAAALVGLQSVPGLVILYGGMVKKKWAVNSAFMALYAFAAVLVCWVLWAHHLSFGSYMTPIMGHPNVALGVYVLGREKETYVPKADYVFYQFAFAAITVILLAGSLLGRMNFYAWMWFVPLWLTFSYTIGAYTIWGRGFLLSSKIIDFSGGYVIHLSSGVAGFTAAYWVGPRHSHDRQHFPPNNIIHMLGGAGFLWLGWTGFNGGSPMSAGTIAPLAIVNTHICTATSLLVWLSLDMLVYKKSSVIGAVQGMITGLVCITPGAGVVEPWAAAFMGVMSGSVPWYTMMVLHRRSAFFQQVDDTLGVFHTHAVAGLLGGLLSGILAKPKLLRMFYINGDKYGPGLIYGILEGPLRNSLRQMVYQVLGAAF…

## Sheet: Table S2
Supplementary Table S2. List of cis-acting elements in promoter regions of CsAMT2s genes
Gene name	STRE	TC-rich repeats	MBS	WUN-motif	MYC	LTR	WRE3	TGA-element	ABRE	AAGAA-motif	P-box	GARE-motif	TATC-box	AuxRR-core	ERE	TCA-element	TGACG-motif	CGTCA-motif	ARE	CAT-box	W-box	circadian	GCN4-motif	MBSI
CsAMT2.1	1	1	2						3	1	1				2	1	3	3	6		2		1
CsAMT2.2	1			3	3				2	1			1				1	1	2			2		1
CsAMT2.3	3			3	3	1			2						2	1	1	1	2	1	3
CsAMT2.4	7			3	7			2	4	1	1						1	1	4		2
CsAMT2.5	1	1		1	8		2	1	2	3		1		1	1				1	1

## Sheet: Table S3
Supplementary Table S3. Primer sequences information used for gene cloning
Gene name	Sense primer	Anti-sense primer
CsAMT2.1	5'-ATGGCAGATCCATCATTGGTGGTTCCGAT-3'	5'-TCAAACTTGCTGGAGCTCAACACCATCT-3'
CsAMT2.2	5'-ATGAATTCTACCGTCTTCGCTCCTCT-3'	5'-TCATATCATTTCAACTTGGCCAGCTTCCTTA-3'
CsAMT2.3	5'-ATGGAGCTACCGCCGAACCTGATAACCGA-3'	5'-TCACACCATTTGAATATCACCTTTCG-3'
CsAMT2.4	5'-ATGGCGGCAGCCAACGTACTCCCAGGGCCATA-3'	5'-TTAGACCACTTGAGTTGCACCAATGGAGGT-3'
CsAMT2.5	5'-ATGAATTACACTTTCCCCGGCCTCCCGGAGAAT-3'	5'-TCAATGGCGTTTGCAGAAGGGACGAAACTTTG-3'

## Sheet: Table S4
Supplementary Table S4. List of names, accession ID and protein sequences of ammonium transporters genes analyzed in this study
Name	GeneBank accession number	Sequences
CsAMT1.1	MW344632	MAALSCSAANLTQLLGGATNATAAAEFICSQFDTVSNKFIDTAFAVDTTYLLFSAYLVFSMQLGFAMLCAGSVRAKNTMNIMLTNVLDAATGGLFYYLFGFALAFGAPSNGFIGKHLFGLNNFPTPSFDYSYFLYQWCFAIAAAGITSGSIAERTQFVAYLIYSSFLTGFVYPVVSHWFWSSDGWASPARPNTLLFGSGVIDFAGSGVVHMVGGIAGLWGALIEGPRIGRFDHSGKPVPLRGHSGTLVVLGTFLLWFGWYGFNAGSFLNILKSYGGESGSYYGQWSAVGRTAVTTTLSGCMAALTTLFGKRLLVGHWNLIDVCNGLLGGFAAITAGCAVVDPWAAIICGFVAAWVLIGCNKLAEKLQYDDPLEAAQLHAGCGAWGIIFTALFAKKEYVN…
CsAMT1.2	MW344636	MASTLGCSATDLVPHLTGVNNATAVADFICGRLDAVSTKLSDTTYAVDTTYLLFSAYLVFAMQLGFAMLCAGSVRAKNTMNIMLTNVLDAAAGGLSYYLFGFAFAFGSGSRSNAFIGHYSFALTGVPSATHDYSFFLYQWAFAIAAAGITSGSIAERTQFVAYLIYSSFLTAFVYPIVSHWVWSGDGWLSASRTSGALLFSSGAIDFAGSGVVHMVGGIAGLWGALIEGPRIGRFDRSGRSVALRGHSASLVVLGSFLLWFGWYGFNPGSFLTILKSYGTAGTYYGQWSAVGRTAVTTTLAGCTAALTTLFGKRLLDGHWNVVDVCNGLLGGFAAITSGCSVVEPWAAIVCGFVSAWVLIGCNKVAEKLKYDDPLEAAQLHGGCGSWGILFTGLFAKKK…
CsAMT1.3	MW344633	MWVFHLISLPLTLGMVVLTLRYFAGPYVPRYVLFTVGYTWFCSISVSMDRLNCSADQLAQYLGSNTTDAAAAASYICGQFAAVSNKFIDAGYAVDSTYLLFSAYLVFSMQLGFAMLCAGSVRAKNTMNIMLTNVLDAAAGGLFYYLFGFALAFGSPSNGFIGHHNFALKSIPSSLFDYSYFLYQWAFAIAAAGITSGSIAERTQFVAYLIYSSFLTGFVYPVVSHWFWSPDGWASASKPDNLLFGSGVIDFAGSGVVHMVGGLAGLYGALIEGPRIGRFDHSGRSVALRGHSASLVVLGTFLLWFGWYGFNPGSFTKILNPYSSGSYYGQWSAVGRTAVTTTLAGCTAALTTLFGKRFISGHWNVTDVCNGLLGGFAAITAGCSVVEPWAAIICGFVAA…
CsAMT1.4	MW344635	MEASWEASVTDSINTIYLLFSAYLVFVMQLGFAMLCAGSVRAKNAMNIMLTNVVDAVVGSISYYLFGFAFAFGDGSSSNPFIGTEFFALKDIPNSSYDYSYFLYQWAFAIAVSGITSGSIAERTQFSAYLVFSFFLTGFVYPVVVHWVWSSSGWLSPSSTSLIFSSGAIDFAGSGVVHLVGGIAGLWGSLIEGPRVGRFDAFGKPVPMRGHNATLVVLGTFLLWFGWFGFNPGSFDKILVAYPDTSNQGNWTGIGRTAVTTALAGSTAGLVTLFGRRLLVGHWDALDVCNGLLGGFVAITSGCAVVEPWAAIVCGFFSAWVLIGLNILALKLKFDDPLEATQLHGGCGAWGLLFTGLFAKEEFIVQAYNSGETGVVRPYGLLLGGGWGLLGAQVIEVLV…
CsAMT1.5	MW344634	MASLTCSADQLAQLFGSNTTNAAAATYICDHFTAVSQKFSDAASAIDSTYLLFSAYLVFSMQLGFAMLCAGSVRAKNTLNIMLTNVLDAAAGAIFYYLFGFAFAFGSPSNGFIGSHFFALKSIPTSSFDYSFFLFQWAFAIAAAGITSGSIAERTQFAAYLIYSAFLTGFVYPVVSHWFWSGDGWASASNTNHLLFGSGVIDFAGSGVVHMVGGIAGLYGAFIEGPRIGRFANPGQSVTIKGHSASLVVLGTFLLWFGWYGFNPGSFTKIANPYTSGSYYGQWSAVGRTAVTTTLAGSTAALTTLFLNRVVSGHWNVTDVCNGLLGGFAAITAGCSVVEPWAAVICGLVAALVLIGCNKVAERVKFDDPLEAAQLHGGCGAWGVIFTALFASEKYVNEV…
CsAMT2.1	MW751970	MADPSLVVPIAYRNSSTAVPDWLNKGDNAWQLVSAALVGMQGMPGLVILYAGLVKKKWALNSAFMALYGFAAVMPCWVLWAYKMSFGHRLLPFWGKAGLAVSQEYLIPQALLPSTLYKGGVTAAIQPWYPMATMVFFQYAFAAVTVILLAGSLLGRMSIKAWMLFVPLWITFSYSVGAFSVWGGGFLFQWGVMDYSGGYVVHLASGAAGFTAAYWVGPRLQEDRDEFPPNNLLLALAGAGILWMGWTGFNGGDPFAANVDASLAVLNTHICAATSLLVWTCWDVLFFKKPSVIGAIQGMITGLVCITPGAGLVQGWAALVMGIASGTIPWYTMMSLSRKLPLLQKIDDTLGVFHTHAVAGTLGGALTGLFAHPDLCSLFLAVPDSEGAFYGKKGGVQFL…
CsAMT2.2	MW751971	MNSTVFAPLPSNLIPDDASPEWMNKGDNAWQLVAATLVGLQSVPGLIILYGGAVKKKWAVNSAFMALYAFACVLVCWVGWGYRMSFGDQLIPIWGKANLALDQGYLLHQTFQGMFPNATMVFFQFVFAAITLILIAGALLGRMNFYAWMLFVPLWLTFSYTVGAYSIWCPQGFLAELGVIDYSGGYVIHLSSGVAGFTAAYWVGPRLTKDRERFPPNNILLMLAGAGLLWMGWTGFNGGDPYVVSIDASLAVLNTHVCAATSLLTWLILDIIFFRKPSVIGAVQGMITGLVCITPAAGVVQGWAAIIMGIFSGSIPWFTMMVVHKKSELLQKVDDTMGVFHTHAIAGSLGGILTGLFAKPKLSKLFYGKYGKYVGLFHGFAGDGKASLGVRQVLVQIIG…
CsAMT2.3	MW751972	MELPPNLITDDASPYWMNKGDNAWQLTAATLVGLQSVPGLVILYGSIVKKKWAVNSAFMAFYAFAAVLVCWVGWGYQMSFGHKFIHFLGRPNVALDQKFLLKQTFSGMFPNATMVFFQFVFAAITLILIAGALLGRMNFYAWMMFVPIWMTFSYTVGAYSIWCPDGWLSKMGVIDYSGGFVIHLSSGVAGFTAAYWVGPRASQDRERFPPNNILLMLAGAGLLWMGWTGFNGGDPYVASIDASLAVLNTHVCAATSLLTWLLLDILFFEKPSVIGATQGMITGLVCITPAAGVVQGWAAIIMGILSGSIPWYTMMVLHKKIWLLKQVDDTMAVFHTHAVAGSLGGLLAGLFAEPRLCRLFYMVDNWQHYTGLLYAFHAGNVGAGFKQLWVQILGIGFII…
CsAMT2.4	MW751973	MAAANVLPGPYNTSSAVPDWLNKGDNAWQMISATLVGLQSVPGLVILYGSIVKKKWAVNSAFMALYAFAAVVICWTTWAYKMSFGDKLLPFWGKAGPALGQKFLIKQAALPQTTQYFENGDSETPMITPYYPMASMVWFQCVFAAITLILLAGSLLGRMNIKAWMMFVPLWLTFSYTVGAFSLWGGGFLFHWGVMDYSGGYVIHLSSGIAGFTAAYWVGPRSTNDRERFPPNNVILMLGGAGLLWMGWAGFNGGDPYSANIDSSMAVLNTNICAATSLLVWTWLDVIFFKKPSVIGAVQGMITGLVCITPGAGLVQGWAAIVMGILSGSVPWFTMMIIHKRWTPLQQIDDTLGVFHTHAVAGFLGGTLTGLFAEPTLCALFLPVTNSRGGVYGGSGGIQ…
CsAMT2.5	MW751974	MNYTFPGLPENLKLNDAASSWLNKADNAWELTAAALVGLQSVPGLVILYGGMVKKKWAVNSAFMALYAFAAVLVCWVLWAHHLSFGSYMTPIMGHPNVALGVYVLGREKETYVPKADYVFYQFAFAAITVILLAGSLLGRMNFYAWMWFVPLWLTFSYTIGAYTIWGRGFLLSSKIIDFSGGYVIHLSSGVAGFTAAYWVGPRHSHDRQHFPPNNIIHMLGGAGFLWLGWTGFNGGSPMSAGTIAPLAIVNTHICTATSLLVWLSLDMLVYKKSSVIGAVQGMITGLVCITPGAGVVEPWAAAFMGVMSGSVPWYTMMVLHRRSAFFQQVDDTLGVFHTHAVAGLLGGLLSGILAKPKLLRMFYINGDKYGPGLIYGILEGPLRNSLRQMVYQVLGAAF…
AtAMT1.1	AT4G13510	MSCSATDLAVLLGPNATAAANYICGQLGDVNNKFIDTAFAIDNTYLLFSAYLVFSMQLGFAMLCAGSVRAKNTMNIMLTNVLDAAAGGLFYYLFGYAFAFGSPSNGFIGKHYFGLKDIPTASADYSNFLYQWAFAIAAAGITSGSIAERTQFVAYLIYSSFLTGFVYPVVSHWFWSVDGWASPFRTDGDLLFSTGAIDFAGSGVVHMVGGIAGLWGALIEGPRLGRFDNGGRAIALRGHSASLVVLGTFLLWFGWYGFNPGSFNKILVTYETGTYNGQWSAVGRTAVTTTLAGCTAALTTLFGKRLLSGHWNVTDVCNGLLGGFAAITGGCSVVEPWAAIICGFVAALVLLGCNKLAEKLKYDDPLEAAQLHGGCGAWGLIFTALFAQEKYLNQIYGNK…
AtAMT1.2	AT1G64780	MDTATTTCSAVDLSALLSSSSNSTSSLAAATFLCSQISNISNKLSDTTYAVDNTYLLFSAYLVFAMQLGFAMLCAGSVRAKNTMNIMLTNVLDAAAGAISYYLFGFAFAFGTPSNGFIGRHHSFFALSSYPERPGSDFSFFLYQWAFAIAAAGITSGSIAERTQFVAYLIYSTFLTGFVYPTVSHWFWSSDGWASASRSDNNLLFGSGAIDFAGSGVVHMVGGIAGLCGALVEGPRIGRFDRSGRSVALRGHSASLVVLGTFLLWFGWYGFNPGSFLTILKGYDKSRPYYGQWSAVGRTAVTTTLSGCTAALTTLFSKRLLAGHWNVIDVCNGLLGGFAAITSGCAVVEPWAAIVCGFVASWVLIGFNLLAKKLKYDDPLEAAQLHGGCGAWGLIFTGL…
AtAMT1.3	AT3G24300	MSGAITCSAADLATLLGPNATAAADYICGQLGTVNNKFTDAAFAIDNTYLLFSAYLVFAMQLGFAMLCAGSVRAKNTMNIMLTNVLDAAAGGLFYYLFGYAFAFGGSSEGFIGRHNFALRDFPTPTADYSFFLYQWAFAIAAAGITSGSIAERTQFVAYLIYSSFLTGFVYPVVSHWFWSPDGWASPFRSADDRLFSTGAIDFAGSGVVHMVGGIAGLWGALIEGPRRGRFEKGGRAIALRGHSASLVVLGTFLLWFGWYGFNPGSFTKILVPYNSGSNYGQWSGIGRTAVNTTLSGCTAALTTLFGKRLLSGHWNVTDVCNGLLGGFAAITAGCSVVEPWAAIVCGFMASVVLIGCNKLAELVQYDDPLEAAQLHGGCGAWGLIFVGLFAKEKYLNEV…
AtAMT1.4	AT4G28700	MASALSCSASDLIPLLSGGANATAAAAAAEYICGRFDTVAGKFTDAAYAIDNTYLLFSAYLVFAMQLGFAMLCAGSVRAKNTMNIMLTNVIDAAAGGLFYYLFGFAFAFGSPSNGFIGKHFFGMYDFPQPTFDYPYFLYQWTFAIAAAGITSGSIAERTQFVAYLIYSSFLTGLVYPIVSHWFWSSDGWASPARSENLLFQSGVIDFAGSGVVHMVGGIAGLWGALIEGPRIGRFGVGGKPVTLRGHSATLVVLGTFLLWFGWYGFNPGSFATIFKAYGETPGSSFYGQWSAVGRTAVTTTLAGCTAALTTLFGKRLIDGYWNVTDVCNGLLGGFAAITSGCSVVEPWAALVCGFVAAWVLMGCNRLAEKLQFDDPLEAAQLHGGCGAWGIIFTGLFAE…
AtAMT1.5	AT3G24290	MSGAITCSAADLSALLGPNATAAADYICGQLGSVNNKFTDAAYAIDNTYLLFSAYLVFAMQLGFAMLCAGSVRAKNTMNIMLTNVLDAAAGGLFYYLFGYAFAFGESSDGFIGRHNFGLQNFPTLTSDYSFFLYQWAFAIAAAGITSGSIAERTKFVAYLIYSSFLTGFVYPVVSHWFWSPDGWASPFRSEDRLFGTGAIDFAGSGVVHMVGGIAGLWGALIEGPRIGRFPDGGHAIALRGHSASLVVLGTFLLWFGWYGFNPGSFTKILIPYNSGSNYGQWSGIGRTAVTTTLSGCTAALTTLFGKRLLSGHWNVTDVCNGLLGGFAAITAGCSVVDPWAAIVCGFVASLVLIGCNKLAELLKYDDPLEAAQLHGGCGAWGLIFVGLFAKEKYINEVY…
AtAMT2.1	AT2G38290	MAGAYDPSLPEVPEWLNKGDNAWQLTAATLVGLQSMPGLVILYASIVKKKWAVNSAFMALYAFAAVLLCWVLLCYKMAFGEELLPFWGKGGPAFDQGYLKGQAKIPNSNVAAPYFPMATLVYFQFTFAAITTILVAGSVLGRMNIKAWMAFVPLWLIFSYTVGAYSIWGGGFLYQWGVIDYSGGYVIHLSSGVAGFVAAYWVGPRPKADRERFPPNNVLLMLAGAGLLWMGWSGFNGGAPYAANLTSSIAVLNTNLSAATSLLVWTTLDVIFFGKPSVIGAIQGMVTGLAGVTPGAGLIQTWAAIIIGVVSGTAPWASMMIIHKKSALLQKVDDTLAVFYTHAVAGLLGGIMTGLFAHPDLCVLVLPLPATRGAFYGGNGGKQLLKQLAGAAFIAVWNV…
OsAMT1.1	AF289477	MATCAADLAPLLGPVAANATDYLCNRFADTTSAVDATYLLFSAYLVFAMQLGFAMLCAGSVRAKNTMNIMLTNVLDAAAGALFYYLFGFAFAFGTPSNGFIGKQFFGLKHMPQTGFDYDFFLFQWAFAIAAAGITSGSIAERTQFVAYLIYSAFLTGFVYPVVSHWIWSADGWASASRTSGPLLFGSGVIDFAGSGVVHMVGGVAGLWGALIEGPRIGRFDHAGRSVALKGHSASLVVLGTFLLWFGWYGFNPGSFTTILKTYGPAGGINGQWSGVGRTAVTTTLAGSVAALTTLFGKRLQTGHWNVVDVCNGLLGGFAAITAGCSVVDPWAAIICGFVSAWVLIGLNALAARLKFDDPLEAAQLHGGCGAWGILFTALFARQKYVEEIYGAGRPYGLF…
OsAMT1.2	AF289478	MATCLDSLGPLLGGAANSTDAANYICNRFTDTSSAVDATYLLFSAYLVFAMQLGFAMLCAGSVRAKNSMNIMLTNVLDAAAGALFYYLFGFAFAFGTPSKGFIGKQFFGLKHMPQTGYDYDFFLFQWAFAIAAAGITSGSIAERTRFSAYLIYSAFLTGFVYPVVSHWFWSTDGWASAGRLTGPLLFKSGVIDFAGSGVVHLVGGIAGLWGAFIEGPRIGRFDAAGRTVAMKGHSASLVVLGTFLLWFGWFGFNPGSFTTISKIYGESGTIDGQWSAVGRTAVTTSLAGSVAALTTLYGKRWLTGHWNVTDVCNGLLGGFAAITAGCSVVDPWASVICGFVSAWVLIGCNKLSLILKFDDPLEATQLHAGCGAWGIIFTALFARREYVELIYGVPGRPY…
OsAMT1.3	AF289479	MATCADTLGPLLGTAAANATDYLCNQFADTTSAVDSTYLLFSAYLVFAMQLGFAMLCAGSVRAKNTMNIMLTNVLDAAAGALFYYLFGFAFAFGAPSNGFIGKHFFGLKQVPQVGFDYSFFLFQWAFAIAAAGITSGSIAERTQFVAYLIYSAFLTGFVYPVVSHWIWSADGWASASRTSGSLLFGSGVIDFAGSGVVHMVGGVAGLWGALIEGPRIGRFDHAGRSVALRGHSASLVVLGSFLLWFGWYGFNPGSFLTILKSYGPPGSIHGQWSAVGRTAVTTTLAGSTAALTTLFGKRLQTGHWNVIDVCNGLLGGFAAITAGCSVVDPWAAIICGFVSAWVLIGLNALAARLKFDDPLEAAQLHGGCGAWGVIFTALFARKEYVDQIFGQPGRPYGL…
OsAMT2.1	AB051864	MAAAGAYSASLPAVPDWLNKGDNAWQLTASTLVGIQSMPGLVVLYGSIVKKKWAVNSAFMALYAYASSLLVWVLVGFRMAFGDQLLPFWGKAGVALTQSYLVGRATLPATAHGAIPRTEPFYPEATLVLFQFEFAAITLVLLAGSVLGRMNIKAWMAFTPLWLLLSYTVGAFSLWGGGFLYRWGVIDYSGGYVIHLSSGIAGFTAAYWVGPRLKSDRERFSPNNILLMIAGGGLLWMGWAGFNGGAPYAANIAASVAVLNTNVCAATSLLMWTCLDVIFFRKPSVIGAVQGMMTGLVCITPGAGLVQTWAAVVMGIFAGSVPWFTMMILHKKSALLMKVDDTLAVFHTHAVAGLLGGILTGLLATPELFSLESTVPGLRGAFYGGGIKQIGKQLGGAAF…
OsAMT2.2	Q8S233	MASPTRPGPYMPRPPAVPEWLNTGDNGWQLAAATFVGLQSMPGLVVLYGSIVKKKWAVNSAFMALYAYASTLIVWVLVGFRMAFGDRLLPFWGKAGAALTEGFLVARASVPATAHYGKDGALESPRTEPFYPEASMVLFQFELAAITLVLLAGSLLGRMNIKAWMAFTPLWLLFSYTVCAFSLWGGGFLYQWGVIDYSGGYVIHLSSGIAGFTAAYWVGPRLKSDRERFSPNNILLMIAGGGLLWLGWAGFNGGAPYAPNITASIAVLNTNVSAAASLLTWTCLDVIFFGKPSVIGAVQGMMTGLVCITPGAGLVHTWAAILMGICGGSLPWFSMMILHKRSALLQKVDDTLAVFHTHAVAGLLGGFLTGLFALPDLTAVHTHIPGARGAFYGGGIAQV…
OsAMT2.3	Q8S230	MHLRMASPPQPGPYMPDLPAVPAWLNKGDTAWQLVAATFVGIQSMPGLVVIYGSIVKKKWAVNSAFMALYAYASTLIVWVLVGFRMAFGDRLLPFWAKAGPALTQDFLVQRAVFPATAHYGSDGTLETPRTEPFYAEAALVLFEFEFAAITLVLLAGSLLGRMNIKAWMAFTPLWLLFSYTVGAFSLWGGGFLYQWGVIDYSGGYVIHLSSGVAGFTAAYWVGPRLKSDRERFSPNNILLMIAGGGLLWLGWAGFNGGAPYAPNVTATVAVLNTNVSAATSLLTWTCLDVIFFGKPSVIGAVQGMMTGLVCITPGAGLVHTWSAMLMGMFAGSVPWFTMMILHKKSTFLMKVDDTLAVFHTHAVAGILGGVLTGLLATPELCALDCPIPNMRGVFYGSG…
OsAMT3.1	AB083582	MSGDAFNMSVAYQPSGMAVPEWLNKGDNAWQMISATLVGMQSVPGLVILYGSIVKKKWAVNSAFMALYAFAAVWLCWVTWGYNMSFGHKLLPFWGKARPALGQSFLLAQAVLPQTTQFYKGGGGADAVVETPWVNPLYPMATMVYFQCVFAAITLILLAGSLLGRMNIKAWMLFVPLWLTFSYTVGAFSLWGGGFLFHWGVMDYSGGYVIHLSSGVAGFTAAYWVGPRSTKDRERFPPNNVLLMLTGAGILWMGWAGFNGGDPYSANIDSSLAVLNTNICAATSLLVWTCLDVIFFKKPSVIGAVQGMITGLVCITPGAGLVQGWAAIVMGILSGSIPWFTMMVVHKRSRLLQQVDDTLGVFHTHAVAGFLGGATTGLFAEPVLCSLFLPVTNSRGAFY…
OsAMT3.2	Q851M9	MSSSATVVPLAYQGNTSASVADWLNKGDNAWQLVAATVVGLQSVPGLVVLYGGVVKKKWAVNSAFMALYAFAAVWICWVTWAYNMSFGEKLLPIWGKARPALDQGLLVGRAALPATVHYRADGSVETAAVEPLYPMATVVYFQCVFAAITLILVAGSLLGRMSFLAWMIFVPLWLTFSYTVGAFSLWGGGFLFHWGVIDYCGGYVIHVSAGIAGFTAAYWVGPRAQKDRERFPPNNILFTLTGAGLLWMGWAGFNGGGPYAANSVASMAVLNTNICTAMSLIVWTCLDVIFFKKPSVVGAVQGMITGLVCITPAAGVVQGWAALVMGVLAGSIPWYTMMILHKRSKILQRVDDTLGVFHTHGVAGLLGGLLTGLFAEPTLCNLFLPVADSRGAFYGGAG…
OsAMT3.3	Q69T29	MAAGAIPMAYQTTPSSPDWLNKGDNAWQMTSATLVGLQSMPGLVILYGSIVKKKWAINSAFMALYAFAAVWICWVVWAYNMSFGDRLLPFWGKARPALGQSFLVAQSELTATAIRYHNGSAEAPMLKPLYPVATMVYFQCMFASITIIILAGSLLGRMNIKAWMAFVPLWITFSYTVCAFSLWGGGFLFQWGVIDYSGGYVIHLSSGIAGLTAAYWVGPRSASDRERFPPNNILLVLAGAGLLWLGWTGFNGGDPYSANIDSSMAVLNTHICASTSLLVWTILDVFFFGKPSVIGAVQGMITGLVCITPGAGLVQGWAAIVMGILSGSIPWYTMMVLHKKWSFMQRIDDTLGVFHTHAVAGFLGGATTGLFAEPILCSLFLSIPDSKGAFYGGPGGSQF…
OsAMT4	Q10CV4	MAAEAAPEWVEKGDNAWPLAAATLVGLQSVPRLVILYGDCGAVGPRTEKDREAFPPNNVLLTLAGAGLLLWMGWTGFNGGAPYAANVDASVTVVNTHLCTATSLLVWLLLDSFVFGRLSVISAVQGMITGLVCVTPAARLVLHKRSRLLARVDDTLAVLHTHGVAGSLSGVLTGLLLLAEPRFARLFFGDDPRYVGLAYAVRDGRAGSGLRQVGVQLAGIAFVVALNVAVTSAVCLAVRVAVPQLAGGGDAIHGEDAYAVWGDGETYEQYSVHGGGSNHGGFPMTANPVASKADEMIWI
LeAMT1.1	X92854	MACSVDTLAPFLGPNTTNAVAAASYICNQFSGVSDRFVDTGYAIDSTYLLFSAYLVFSMQLGFAMLCAGSVRAKNTMNIMLTNVLDAAAGGLFYYLFGFAFAWGGPSNGFIGRHFFGLKEIPSNSFDYSNFLYQWAFAIAAAGITSGSIAERTQFVAYLIYSSFLTGFVYPVVSHWFWTPDGWASPTNSNLLFGSGVIDFAGSGVVHMVGGIAGFYGALIEGPRIGRYDHTGRSVALRGHSASLVVLGTFLLWFGWYGFNPGSFNKILVTYGASGGYYGQWSAVGRTAVTTTLAGCTAALTTLFGKRILSGHWNVTDVCNGLLGGFAAITAGCSVVEPWAAIICGFVAALVLIGFNMLAEKFKYDDPLEAAQLHGGCGAWGIIFTGLFAKGEFVDQVYP…
LeAMT1.2	X95098	MASAMTCSAAELFPHLGSSANATAAAEFICSRFSAVSEYLTNTTYAVDTTYLLFSAYLVFAMQLGFAMLCAGSVRAKNTMNIMLTNVLDAAAGGFSYYLFGFAFAFGAPSNGFIGKHFFGLKEFPSQAFDYSYFLYQWAFAIAAAGITSGSIAERTQFVAYLIYSSFLTGFVYPIVSHWFWSGDGWASASKTDGNLLLRFGVIDFAGSGVVHMVGGIAGLWGAFIEGPRIGRFDRSGRSVALRGHSASLVVLGTFLLWFGWYGFNPGSFLTILKSYDHTIRGTYYGQWSAIGRTAVTTTLAGCTAALTTLFCKRLLVAHWNVVDVCNGLLGGFAAITSGCAVVEPWAAIVCGFIAAWVLIGFNALAAKLKYDDPLEAAQLHGGCGSWGIIFTGLFAKKE…
LeAMT1.3	AF118858	MDSSWEASVTDSINAIYLLFSAYLVFVMQLGFAMLCAGSVRAKNAMNIMLTNVVDAVVGSLSYYLFGFAFAFGDSNPFIGASYFALKDIPSSSYDYSFFLYQWAFAIAVAGITSGSIAERTQFTAYLVFSFFLTGFVYPVVAHWLWSSNGWLSPNSTYLLFGSGAIDFAGSGVVHLVGGIAGFWGSIVEGPRVGRFDAFGNPVKMRGHNATLVVLGTLLLWFGWFGFNPGSFNKILVAYPHMADQGNWTSVGRTAVTTTLAGSTAGIVTLFGRRLLVGHWDAMDVCNGVLGGFVAITSGCSVVEPWAAILCGFCAAWVLIGLNILALKFKFDDPLEAAQLHGGCGAWGLIFTGLFAKEEFVLQAYNSGKTQIIRPSGLILGGGWGLFGAQIVELLSIVV…
LjAMT1.1	AJ279059	MAALPECSAANLAQLIGPNATDAAAVAGFICDQFTAVGQRFSDTAFAVDSTYLLFSAYLVFSMQLGFAMLCAGSVRAKNTMNIMLTNVLDAAAGGLFYYLFGFAFAFGAPSNGFIGRHFFGLKDVPTVAFDYSYFLYQWAFAIAAAGITSGSIAERTQFVAYLIYSSFLTGFVYPVVSHWFWSGDGWASATNTGNLLFGTGVIDFAGSGVVHMVGGVAGLWGALIEGPRIGRFDHAGRAVSLRGHSASLVVLGTFMLWFGWYGFNPGSFTKILSAYDSGNYYGQWSAIGRTAVTTTLAGCTAALTTLFGKRIISGHWNVTDVCNGLLGGFAAITAGCSVVEPWAAIVCGFVAAVVLIACNMLAEKVRYDDPLEAAQLHGGCGAWGIIFTALFAKEEYVN…
LjAMT1.2	AY135020	MASLSCSATDLAPLLTATTNATATAAATYLCNQLDTISRKLSDTTYAVDNTYLLFSAYLVFAMQLGFAMLCAGSVRAKNTMNIMLTNVLDAAAGGLSYYLFGFAFAFGAPSNGFIGRHFFGLKHYPSPTYDYSFFLYQWAFAIAAAGITSGSIAERTQFVAYLIYSSFLTGFVYPVVSHWLWSSDGWASPTRTTGSLLFGSGAIDFAGSGVVHMVGGIAGLWGAFIEGPRIGRFDRTGRSVALRGHSASLVVLGSFLLWFGWYGFNPGSFLTIAKAYGNNGENGNYYGQWSAIGRTAVTTTLAGCTAALTTLFSKRLLEGHWKVLDVCNGLLGGFAAITSGCSVVEPWPAIVCGFVAAWVLIGLNLVAAKMKYDDPLEAAQLHGGCGAWGVLFTGLFAK…
LjAMT1.3	AJ575588	MAAAFTCSAADLHPLLGTGANATAAAEFICSRFGAISNKFTDTAYAVDNTYLLFSAYLVFAMQLGFAMLCAGSVRAKNTMNIMLTNVLDAATGGIFFYIFGFALAFGTPSNGFIGKHFFGLNEFPSPSFDYGFFLYQWAFAIAAAGITSGSIAERTQFVAYLIYSSFLTGLVYPIVAHWFWSSDGWGSPARTENLLFGSGVIDFAGSGVVHLVGAVAGFWGAFIEGPRMGRFDHAGKPVPLRGHSGTLVVLGTFLLWFGWYGFNPGSFITILKSYGESGSGNYYGQWSAIGRTAVTTTLAGCSAALTTLFGKRLQTGHWNVTDVCNGLLGGFAAITSGCSVVDPWAAIICGFVAAWVLIGCNVLAEKFHYDDPLEAAQLHGGCGTWGIIFTALFAKKQY…
LjAMT2.1	AF187962	MATPTAYQENLPASPEWLNKGDNAWQMTAATLVGLQSMPGLVILYASIVKKKWAVNSAFMALYAFAAVLLCWVLLCYRMAFGDKLFPFWGKGAPALGQKFLINQASVPESTHYFNNGSIETQTQRPFYPMATLVYFQFNFAAITMILLAGSVLGRMNIKAWMAFVPLWLIFSYTVGAFSIWGGGFLYHWGVIDFSGGYVIHLSSGIAGFTAAYWVGPRLKSDRERFPPNNVLLMLAGAGLLWMGWSGFNGGAPYAANIDASIAVLNTNICAATSLLVWTSLDVAFFGKPSVIGAVQGMMTGLVCITPGAGLVQSWAAIVMGILSGSIPWVSMMILHKKSSLLQKVDDTLGVFHTHAVAGLLGGLLTGLLAEPELCRLVLPVSNSRGAFYGGTGGAQFLK…
LjAMT2.2	FJ668388	MSTVVPLPSNLAFSDASPEWMNKADNAWQLTAATLVGLMSIPGLMIMYGGAVKKKWAVNSAFMALYAFACVIFCWVFWGYRMSFGDKLFPFLGKPAVALDEKYLFKPAFFGMFPNVTMVYFQGVFAAITEILLAGAVLGRMNFYAWMLFVPLWLTFSYTFVAFSIWCPAGFLSKMGLIDYSGGYVIHLSSGVAGFTAAYWVGPRLNKDRERFPPNNILLMLAGAGLLWMGWTGFNGGDPYTVSMDASLAVLNTHACTATSLLTWVILDVIFFRKPSVIGAVQGMITGLVCITPAAGVVQGWAALIMGVFSGSIPWFTMMVIHKRSKLLQKVDDTMAVLHTHAIAGSLGGILTGLFAEPRLNYLFFGTYNKYVGLLYGIQMNMFGTGLRQLGVQLFGILF…
BjAMT1.1	KT119596	MSGSLSCSAADLAVLLGPNATAAADYICGQLSTVNNKFIDVAFAVDNTYLLFSAYLVFSMQLGFAMLCAGSVRAKNTMNIMLTNVLDAAAGGLFYYLFGYAFAFGSPSNGFIGKHNFGLKDFPSASADYSNFLYQWAFAIAAAGITSGSIAERTQFVAYLIYSSFLTGFVYPVVSHWFWSADGWASPFRTDGDLLFSTGAIDFAGSGVVHMVGGIAGLWGALIEGPRLGRFDNGGRAIALRGHSASLVVLGTFLLWFGWYGFNPGSFNKILVTYESGTINGQWSAVGRTAVTTTLAGCTAALTTLFGKRLLSGHWNVTDVCNGLLGGFAAITGGCSVVEPWAAIICGFVAALVLLGCNKLAEKLKYDDPLEAAQLHGGCGAWGLIFTALFAREKYLNQI…
BjAMT1.2	KT119597	METTCSAKDLAALLSSSSSSNSTSSLAAATFLCSQFSSISNKLSDTTYAVDNTYLLFSAYLVFAMQLGFAMLCAGSVRAKNTMNIMLTNVLDAAAGAISYYLFGFAFAFGTPSNGFIGRHHSFFALSSYPERPGADFSFFLYQWAFAIAAAGITSGSIAERTQFVAYLIYSSFLTGFVYPTVSHWFWSTDGWASASRSDNNLLFGSGAIDFAGSGVVHMVGGIAGLWGALIEGPRIGRFDRLGRSVALRGHSASLVVLGTFLLWFGWYGFNPGSFLTILKGYEKSRPYYGQWSAVGRTAVTTTLAGCTSALTTLFSKRLLAGHWNVIDVCNGLLGGFAAITSGCAVVEPWAAIVCGFVASWVLIGFNLLAKKLKYDDPLEAAQLHGGCGAWGLIFTGLF…
BcAMT1.4	MF966939	MASSTISCNASDLIPLLSGGANATAAAAAAEFICQRFETVSGKFTDAGYAIDNTYLLFSAYLVFSMQLGFAMLCAGSVRAKNTMNIMLTNVIDAAAGGLFYYLFGFAFAYGAPSNGFIGKHFFGMSDFPKPTFDYPFFLYQWTFAIAAAGITSGSIAERTQFVAYLIYSSFLTGLVYPIVSHWFWSSDGWASPARSDNLLFQSGVIDFAGSGVVHMVGGIAGLWGALIEGPRIGRFEQRSKPLTLRGHSATLVVLGTFLLWFGWYGFNPGSFAIIFKSYGTSPGSSFYGQWSAVGRTAVTTTLAGCTAALTTLFGKRLIDGYWNVTDVCNGLLGGFAAITSGCSVVEPWAAVICGFVAAWVLMGFNKLADKLQFDDPLEAAQLHGGCGAWGIIFTGLFA…
BnAMT1.2	AF306518	MSGAITCSAADLATLLGPNATAAADYICGQLGTVNNKFTDAAFAIDNTYLLFSAYLVFAMQLGFAMLCAGSVRAKNTMNIMLTNVLDAAAGGFFYYLFGYAFAFGGSSEGFIGRHNFALRDFPTPTADYSFFLYQWAFAIAAAGITSGSIAERTQFVAYLIYSSFLTGFVYPVVSHWFWSPDGWASPFRSADDRLFSTGAIDFAGSGVVHMVGGIAGLWGALIEGPRRGRFEKGGRAIALRGHSASLVVLGTFLLWFGWYGFNPGSFTKILVPYNSGSNYGQWSGIGRTAVNTTLSGCTAALTTLFGKRLLSGHWNVTDVCNGLLGGFAAITAGCSVVEPWAAIVCGFMTSLVLIGCNKLAELVQYGDPLEAAQLHGGCGAWGLIFVGLFAKEKYLNEV…
CitAMT1.1	DQ887678	MATSLSCSADLLAGFLGPNATNASSAASLICSQLEAINNKFTDTAYAVDSTYLLFSAYLVFSMQLGFAMLCAGSVRAKNTMNIMLTNVLDAAAGGLFYYLFGFAFAFGTPSNGFIGRHNFALKSFPTSNFDYSYFLYQWAFAIAAAGITSGSIAERTQFVAYLIYSSFLTGFVYPVVSHWFWSVDGWASASNTGDLLFGSGVIDFAGSGVVHMVGGIAGLWGAYIEGPRIGRFDRSGQSVLRGHSASLVVLGTFMLWFGWYGFNPGSFTKILSAYNTGSYYGQWSAIGRTAVTTTLAGCTAALTTLFGKRILSGRWNVTDVCNGLLGGFAAITAGCSVVEPWAAIVCGFVAAVVLIACNKLAEKAKYDDPLEAAQLHGGCGAWGVIFTALFAKEKFVNE…
PbAMT1.1	KJ123648	MATWATLDCSATQLADLLGPNSTGAAHFICDQIAGVSTKLSDTAYAVDTTYLLFSAYLVFSMQLGFAMLCAGSVRAKNTMNIMLTNVLDAAAGGLFYYLFGFAFAFGGPSNGFIGHHFFGLSKVPSATGFDYSHFLYQWAFAIAAAGITSGSIAERTQFVAYLIYSSFLTGFVYPVVSHWFWSVDGWASAGNTANLLFGTGVIDFAGSGMVHMVGGIAGLWGAFIESPRMGRFDHSGRAVALRGHSASLVVLGTFLLWFGWYGFNPGSFTKILSPYGSSGSYYGMWSAVGRTAVTTTLAGCTAAPTTLFGKRILSGHWNVTDVCNGLLGGFAAITAGCSVVEPWAAIVCGFIAAIVLISCNKLAEKLKYDDPLEAAQLHGGCGAWGIIFTALFATEKYV…
PbAMT1.3	KR870986	MAASWEESVEYSINTIYLLFSAYLVFVMQLGFAMLCAGSVRAKNAMNIMLTNVVDAVVGSLSYYLFGFAFAFGEGSNANPFIGTSFFALKDIPNSTYDYDYSFFLFQWAFAIAVAGITSGSIAERTQFSAYLVFSCFLSGFVYPVVAHWVWSSTGWLSPNSSNLLLGSGAIDFAGSGVVHLVGGVAGLWGSFIEGPRVGRFDSFGKATPIRGHNATLVVLGTFLLWFGWFGFNPGSFDKILVAYPDTSDQGNWTGVGRTAVATTLAGSTAGIVTLFGRRLLVGHWDALDVCNGVLGGFVAITSGCAVVEPWAAVVCGFFAACVLIGFNILAVKLQFDDPLEATQLHGGCGAWGLIFTGLFAKEEFVVQAYNAGAVGTVRPYGLFMGGGWRLLGAQVAEL…
PbAMT1.5	KR870987	MAASWEESVEYSINTIYLLFSAYLVFVMQLGFAMLCAGSVRAKNAMNIMLTNVVDAVVGSLSYYLFGFAFAFGEGSDANPFIGTSFFALKDIPNSTYDYDYSFFLFQWAFAIAVAGITSGSVAERTQFSAYLIFSCFLSGFVYPVVAHWVWSSTGWLSPNSSNLLFTSGAIDFAGSGVVHLVGGVAGLWGSFIEGPRVGRFDAFRNAIPIRGHNATLVVLGTFLLWFGWFGFNPGSFDKILVAYPNTSDQGNWTGVGRTAVTTTLAGSTAGIVTLFGRRLLVGHWDALDVCNGVLGGFVAITSGCAVVEPWAAVVCGFFAAWVLIGLNILALKLQFDDPLEATQLHGGCGAWGLIFTGLFAKEEFVVQAYNSGAIGTVRPYGLFMGGGWGLLGAQVAEL…
PbAMT2	KJ196081	MARITNAYSEITPAVPPWLNKGDNAWQLTAATFVGLQSMPGLVILYASIVKKKWAVNSAFMALYAFAAVLICWVLVGYRMAFGDQLLPFWAKGAPSLGQKFLISQAKVPKSTHFRDDGSIETQTVEPFYPMASLVYFQFTFAAITLILLAGSVLGRMNIKAWMAFVPLWLLFSYTVGAFSLWGGGFLYHWGVIDYSGGYVIHLSSGIAGFTAAYWVGPRLKSDRERFPPNNVLLMLCGAGMLWMGWSGFNGGAPYAANIVAPIAVLNTNICAATSLLVWTSLDVVFFGKPSVIGAVQGMMTGLVCITPGAGLVQSWAAILMGMLSGSIPWVSMMVLHKKSTLLQKVDDTLGVFHTHAVAGLLGGLLTGLLAEPALCRLMLPVGNSRGAFYGGSGGMQFL…
PbAMT3	KJ196083	MASPPPYNPVPIAYQGGMGAVPEWLNKGDNAWQMVSATLVGLQSVPGLVILYGSIVKKKWAVNSAFMALYAFAAVVLCWVCWAYKMSFGHKLFPFWGTAGPALGQKFLINRAALPASTHYFSNHRDVETPEAEPLYPMATMVWFQCVFAAITLILLAGSVLGRMNFKAWMMFVPLWLTFSYTVGAFSLWGGGFLFQWGVMDYSGGYVIHLSSGIAGFTTAYWVGPRVTNDRERFPPNNVLLVLAGAGLLWMGWAGFNGGDPYAANTDSSMAVLNTNICAATSLLVWTILDVIFFDKPSVIGAVQGMITGLVCITPGAGLVQGWAAIVMGIMSGSVPWFTMMIVDKRWKMLSAVDDTLGVVHTHAVAGFLGGILTGLFAEPQLCALFLPVTKSRGGVYGG…
PpeAMT1.1	KJ598789	MATWATLDCSSAQLAQLLGPNNTAAADFICSQFAAVSSKLSDTAHAVDTTYLLFSAYLVFSMQLGFAMLCAGSVRAKNTMNIMLTNVLDAATGGIFYYLFGFAFAFGGPSNGFIGRHFFGLRDIPSDSFDYSNFLYQWAFAIAAAGITSGSIAERTQFVAYLIYSSFLTGFVYPVVSHWFWSTDGWASAGNTQNLLFGSGVIDFAGSGVVHMVGGIAGLWGAFIEGPRIGRFDHSGRSVALRGHSASLVVLGTFLLWFGWYGFNPGSFNKILSPYGTGSMSYYGQWSAVGRTAVTTTLAGCTAALTTLFGKRILSGHWNVTDVCNGLLGGFAAITGGCSVVEPWAAIVCGFVAAIVLISCNKLAEKVKYDDPLEAAQLHGGCGAWGIIFTALFATKKYV…
PpeAMT1.2	KJ598790	MGPLTCTASDLAPLLLTTTTTTLNATAIAEFLCSRFNTISIKFNDTTHAIDNTYLLFSAYLVFAMQLGFAMLCAGSVRAKNTMNIMLTNVLDAAAGALSYYLFGFAFAFGAPSNAFIGRHFFGLHNIPSLSGGDYSFFLYQWAFAIAAAGITSGSIAERTQFVAYLIYSSFLTGFVYPVVSHWFWSADGWASPIRPNNLLFGSGSIDFAGSGVVHMVGGIAGLWGAVIEGPRIGRFDRTGRSVALRGHSASLVVLGTFLLWFGWYGFNPGSFLTILKSYGEGGTYYGQWSAIGRTAVTTTLAGCTAALTTLFSKRLLAGHWNVLDVCNGLLGGFAAITSGCSVVEPWAAIVCGFVAAWVLIGCNKVAEKLKYDDPLEAAQLHGGCGAWGLIFTGLFATE…
PpeAMT1.3	KJ598791	MAVSWEESVEYSINTIYLLFSAYLVFVMQLGFAMLCAGSVRAKNAMNIMLTNVVDAVVGSLSFYIFGFAFAFGEGARSNPFIGTSFFALNDIPSSSYGYDYSFFLFQWAFAIAVAGITSGSIAERTQFSAYLIFSCFLSGFVYPVVAHWVWSDSGWLSPNSSNLLLGSGAIDFAGSGVVHLVGGVAGLWGSFIEGPRVGRFDAFGKPIPIRGHNATLVVLGTFLLWFGWFGFNPGSFDKILVAYPDTSDQGNWTAVGRTAVITTLAGSTAGIVTLFGRRFIVGHWDALDVCNGVLGGFVAITSGCAVVEPWAAVVCGFLAAWVLIGLNILALKLQFDDPLEATQLHGGCGAWGLIFTGLFAKEEFVIQVYNSGTVGTVRPYGLLMGGGWGLLGAQVTEV…
PpeAMT1.4	KJ598792	MAAISCSASDLQPLLGAAANATAAAQYICGRFDAVSNKFVDTAYAVDNTYLLFSAYLVFAMQLGFAMLCAGSVRAKNTMNIMLTNVLDAATGGLFYYLFGFALAFGTPSNGFIGQHFFGLNKFPSQSFDYGYFLYQWAFAIAAAGITSGSIAERTQFVAYLIYSSFLTGFVYPIVSHWFWSADGWASPARADNLLFGSGVIDFAGSGVVHLVGGIAGLWGALIEGPRIGRFDHEGRSVALRGHSGTLVVLGTFLLWFGWYGFNAGSFLNILKPYGESGSYYGQWSAIGRTAVTTTMAGCSAALTTLFGKRLLSGHWNLTDVCNGLLGGFAAITSGCSVVDPWAAIICGFVAAWVLMGCNKLAEKLKYDDPLEAAQLHGGCGSWGIIFTALFAKKAYVGE…
PpeAMT1.5	KJ598793	MAAISCSASDLQPLLGAAANATAAAQYICGRFDAVSNKFVDTAYAVDNTYLLFSAYLVFAMQLGFAMLCAGSVRAKNTMNIMLTNVLDAATGGLFYYLFGFALAFGTPSNGFIGQHFFGLNKFPSQSFDYGYFLYQWAFAIAAAGITSGSIAERTQFVAYLIYSSFLTGFVYPIVSHWFWSADGWASPARADNLLFGSGVIDFAGSGVVHLVGGIAGLWGALIEGPRIGRFDHEGRSVSLRGHSGTLVVLGTFLLWFGWYGFNAGSFLNILKAYGESGSYYGQWSAIGRTAVTTTMAGCSAALTTLFGKRLLSGHWNLTDVCNGLLGGFAAITSGCSVVDPWAAIICGFVAAWVLMGCNKLAEKLKYDDPLEAAQLHGGCGSWGIIFTALFAKKAYVDE…
PpeAMT2.1	KJ598794	MTYSNYSGVLPVNLLPDEASPRWNNKGDNGWQLIATTMVGMQSVPGLVILYGSMVKKKWAVNSAFMALYAFAAVLICWVLWAHNMSFGTRFCPILGKPAFALTRRFLLHEYGGFYVPMADYVYYEFVFAAITVILLGGSLLGRMNFYAWMLFVPMWLTLSYTVGAFSIWGKGFLENYIIDYAGGYVIHLSSGVAGFTAAYWVGPRQSHDRQHFPPNNIIHMLGGAGFLWLGWTGFNGGSPFAANLIASLAIINTHICTATSLLVWVSLDMVVYKKSSVIGAVQGMITGLVCITPGAGIVEPWAAIIMGAMSGSIPWYTMMVLHRRSALFQSVDDTLGAFHTHAVAGLLGGLLSGFFARANLLRMMYPTSHYGPGLMYSILDRKPKDGLIQMGHQIIGAV…
VvAMT1.1	XP_002285558	MASLDCSAEQLAQLLGPNGTAAASFICDRFSAVSDSFTDTNYAVDNTYLLFSAYLVFAMQLGFAMLCAGSVRAKNTMNIMLTNVLDAATGGLFYYLFGFAFAFGSPSNGFIGKHFFALKSIPTSTFDYSNFLYQWAFAIAAAGITSGSIAERTQFVAYLIYSSFLTGFVYPVVSHWFWSSDGWASASNSGNLLFGSGVIDFAGSGVVHMVGGIAGLWGAFIEGPRIGRFGHSGRSLVLRGHSSTLVVLGTFLLWFGWYGFNPGSFLKISVAYSGGGNYYGQWSAVGRTAVTTTLAGCTAALTTLFGKRILSGHWNVTDVCNGLLGGFAAITSGCSVVEPWAAIICGFVAAVVLISCNKLAEKVKFDDPLEATQLHGGCGAWGIIFTALFATKDYVSQVY…
Name	Uniprot Accession Number	Sequences
PtrAMT1.1	B9HSW3	MASMTCSAGDLAQLLGSNVTNSTGAADFICSQFNTAADNFSATQYAVDNTYLLFSAYLVFSMQLGFAMLCAGSVRAKNTMNIMLTNVLDAAAGGLFYYLFGFAFAFGTPSNGFIGKHNFGLKNFPSSSFDYSYFLYQWAFAIAAAGITSGSIAERTQFVAYLIYSSFLTGFVYPVVSHWFWSGDGWASATRTDGDLLFGTGVIDFAGSGVVHMVGGIAGLWGALIEGPRIGRFDHSGKAIALRGHSASLVVLGTFLLWFGWYGFNPGSFTKILSAYPAGGYYGQWSAIGRTAVTTTLAGCTAALTTLFGKRILSGHWNVTDVCNGLLGGFAAITAGCSVVEPWAAIICGFVASLVLIGCNKLAEILKFDDPLEAAQLHGGCGTWGVIFTALFATEKYVR…
PtrAMT1.2	B9IPE2	MACSASDLAPLLSTTVNSTEAATYLCSQFTSISSQLSDTSYAINNTYLLFSAYLVFAMQLGFAMLCAGSVRAKNTMNIMLTNVLDAAAGGLSYYLFGYAFAFGSPGNGFIGRHLFGLSDFPTIQADYSFFLYQWAFAIAAAGITSGSIAERTQFVAYLIYSSFLTGFVYPVVSHWLWSGDGWANPAKTDNKLLFGSGAIDFAGSGVVHMVGGIAGLWGALIEGPRIGRFDQNGRSVALRGHSASLVVLGSFLLWFGWYGFNPGSFLTILKSYGGNRVFYGQWSAVGRTAVTTTLAGSTAALTTLFGKRLLSGHWNVIDVCNGLLGGFAAITAGCSVVEPWAAIICGFVAAWVLIGCNKLADKLQYDDPLEAAQLHGGCGMWGLLFTGLFAKETYVNEVY…
PtrAMT1.3	B9HKW8	MASMNCSAGDLAQLLGPNVTNSTGAAAFICSQFQIAAGNFNATQFAVDNTYLLFSAYLVFSMQLGFAMLCAGSVRAKNTMNIMLTNVLDAAAGGLFYYLFGFAFAFGTPSNGFIGKHNFGLKAFPSSSFDYSYFLYQWAFAIAAAGITSGSIAERTQFVAYMIYSSFLTGFVYPVVSHWFWSVDGWASATREHGDLLFGSGVIDFAGSGVVHMVGGIAGLWGALIEGPRIGRYHHSGRSIALRGHSASLVVLGTFLLWFGWYGFNPGSFNKILSAYTDAPVYYGQWSAIGRTAVTTTLAGCTAALTTLFCKRILSGHWNVTDVCNGLLGGFAAITAGCSVVEPWAAIVCGFVASLVLIGCNKLAEIFKFDDPLEAAQLHGGCGTWGVIFTALFATEKYV…
PtrAMT1.4	B9GRB5	MAALTCSASDLQSLLGGAANATAAAEYICTRFVAVSDHFVDTAYAVDNTYLLFSAYLVFAMQLGFAMLCAGSVRAKNTMNIMLTNVLDAATGGLFYYLFGFAFAFGSPSNGFIGKQFFGLESFPSPSFDYGYFLYQWAFAIAAAGITSGSIAERTQFVSYLIYSSFLTGLVYPIVSHWFWSADGWASAGRTDGNLLFGSGVIDFAGSGVVHMVGGIAGLWGALIEGPRMGRFDHEGKSMALRGHSGTLVVLGTFLLWFGWYGFNPGSFLNILRTYGDVGSYYGQWSAIGRTAVTTTLAGSSAALTTLFGKRMLAGNWNVTDVCNGLLGGFAAITSGCAVVDPWAAIICGFVAAWVLIGCNKLADKFHYDDPLEAAQLHGGCGAWGIIFTALFAKETYVN…
PtrAMT1.5	B9GRB4	MASSPLSCSASDLYPLLGDGANATAAAEFFCGRFEAISNKFVDTGYAVDSTYLLFSAYLVFAMQLGFAMLCAGSVREKNTMNIMLTNVLDAAAGGLFYYTFGFALAFGSPSNGFIGQHFFGLSKFPSPSFDYGYFLYQWAFAIAVAGITSGSIAERTQFVAYLVYSSFLTGLVYPIVSHWFWSADGWASPARAENLLFGSGVIDFAGSGVVHLVGAVAGLWGALIEGPRIGRFDHAGRAVTLRGHSGTLVVLGTFLLWFGWYGFNPGSFINISKSYESGSYYGQWSAIGRTAATTTLAGCTAALTTLFGKRLLAGHWNVTDVCNGLLGGFAAITGGCSVVDPWAAVLCGFVSAWVLIGCNMLAEKFHYDDPLEATQLHGGCGSWGIIFTALFAKEAYVN…
PtrAMT1.6	B9HP47	MEVSWEQSVTDSINTIYLLFSAYLVFVMQLGFAMLCAGSVRAKNAMNIMLTNVVDAVVGSISYYLFGFAFAFGDGTNSNPFIGTTFFALKDIPNTSYDYSYFLYQWAFAIAVAGITSGSIAERTQFSAYLVFSFFLSGFVYPIVVHWVWSSNGWLSPSSDMLFGSGAIDFAGSGVVHLVGGIAGLWGSFIQGPRVGRFDAFGKPVPMRGHNATLVVLGTFLLWFGWFGFNPGSFGKILVAYPNTTYQGNWTGIGRTAVTTTLAGSTAGLTTLFGRRLLVGHWDALDACNGLLGGFVAITSGCSVVEPWAAIVCGFCAAWVLIGLNVLALKLQFDDPLEATQLHGGCGAWGLIFTGLFAKKEFVIQVYNSGEAGVVRPYGLLLGGGWGLIGCQVVELLAI…
PtrAMT2.1	B9HCZ0	MNASTAYEQVSPAVPSWLNKGDNAWQMTASTLVALQSMPGLVILYASIVKKKWAVNSAFMALYAFAAVLICWVLLGYRMAFGDELLPFWGKGAPALGQKYLLTRARVPESTHTLEDGTRETVEPWYPMASLVYFQFTFAAITLILLAGSVLGRMNIKAWMAFVPLWLIFSYTVGAFSLWGGGFLYHWGVIDYSGGYVIHLSSGIAGLTAAYWVGPRLKSDRERFPPNNVLLMLAGAGLLWMGWSGFNGGAPYAANIDASIAVLNTNVCAATSLLVWTSLDVVYFGKPSVIGAVQGMMTGLVCITPGAGLVQSWAAIVMGILSGSIPWVSMMILHKKSALLQKVDDTLGVFHTHAVAGLLGGLLTGLLAEPELCDLILPVNTRGAFYGGSGGVQFLKQVV…
PtrAMT2.2	B9IGE2	MDAPAYEQVSPAVPSWLNKGDNAWQMIASILVATQSMPGLVILYASIVKKKWAVNSAFMALYAFAAVLICWVLLCYRMAFGDELLPFWGKGAPALGQKYLIAQARIPESTHTHEDGTRETVAPLYPMATLVYFQFTFAAITLILLAGSVLGRMNIKAWMAFVPLWLIFSYTVGAFSLWGGGFLYHWGVIDYSGGYVIHLSSGIAGLTAAYWVGPRLKSDRERFPPNNVLLMLAGAGLLWMGWSGFNGGAPYAANIDASMAMLNTNVCAATSLLVWTSLDVVYFGKPSVIGAVQGMMTGLVCITPGAGLVQSWAAIVMGILSGSIPWVSMMILHKKFALLQKVDDTLGVFHTHAVAGLLGGLLTGLLAEPELCDLILQVNTRGAFYGGNGGVQFLKQMVA…
PtrAMT3.1	B9GHA5	MAALPPNPVPVAYQGGSASVPDWLNKGDNSWQMISATLVGLQSMPGLVILYGSIVKKKWAVNSAFMALYAFAAVVLCWVVWAYKMSFGDKLLPFWGKAGPALGQKFLIRQAELPATTHFYDNGEVETAMIQPFYPMASMVWFQCVFAAITLILLAGSVLGRMSFKAWMAFVPLWLTFSYTVGAFSLWGGGFLFHWGVMDYSGGYVIHLSSGIAGLTTAFWVGPRSTKDRERFPPNNVLLMLAGAGLLWMGWAGFNGGDPYTANIDSSMAVLNTNICAATSLLVWTWLDVIFFKKPSVIGAVQGMITGLVCITPGAGLVQGWAAIIMGILSGSVPWFTMMIVHKRWTLIQKIDDTLGVFHTHAVAGLLGGVLTGLFAEPQLCALFLPVTNSRGGVYGGSG…
PtrAMT4.1	B9GS88	MNKGDNAWQLTAATLVGLQSVPGLVILYGSIVKKKWAVNSAFMALYAFASVLVCWVGWGYQMSFGDKMIPFLGRPDVSLDQKFLLHQAFLGYLPNATMVYFQFVFAAITLILVAGALLGRMNFHAWMLFVPLWLTFSYTITAYSIWCPEGWLAKRGIIDYSGGYVIHLSSGVAGFTAAYWVGPRTIKDRERFPPNNIILMLAGAGLLWMGWSGFNGGDPYTVSTDASLAVLNTHVCTATSLLTWLLLDILFFGKPSVIGATQGMITGLVCITPAAGVVQGWAAILMGIMSGSIPWYTMMVLHKKLWLLKQVDDTMAVFHTHAVAGSLGGILTGFFAHPKLNRIFYLVPDWQHYIGLAYGLQMGRASAGFKQMGIQLLGILFVVSLNVFVTSIICLLIRF…
PtrAMT4.2	B9IKS2	MSNDTAFPPNLLPDEASPEWFNKADNAWQLTAATLVGLQSIPGLMILYGGGVKKKWAVNSAFMVLYAFACVMFCWVTWGYRMSFGSKLLPFWGEANVALDQKYLLDPAFLGKFPNATMVYFQSVFAAITLILIAGAVLGRMNFYAWMIFVPLWLTFSYTFTAFSVWCPDGFLAKMGLIDYSGGYVIHLSSGVAGYTAAYWVGPRLTKDRERFPPNNILLMLFGAGLLWMGWTGFNGGDPYVVSTDASLAVLNTHLCTATSLLTWVALDIIFFRKASVIGAVQGMITGLVCITPAAGVVQGWAATIMGLCSGSIPWITMMVIHKNSELLQKVDDTMAVLHTHAIAGSLGGILTGLFAEPKLNRLFFGSSGHYIGLVYGFDDKSRIGSGVRQMGVQFIGIL…
PtrAMT4.3	B9H8E7	MAEIPTNLLPDEASPEWMNKGDNAWQLTAATLVGLQSVPGLVILYGSIVKKKWAVNSAFMALYAFAAVLVCWVGWGYHMSFGDKMLPFLGRPDISLDQKFLLDKAYVGYLPSATLVYFQFVFAAITLILVAGALLGRMNFHAWMLFVPLWLTFSYTFTAYSLWCPGGWLAKLGIIDYAGGYVIHLSSGVAGFTAAYWVGPRTNKDRERFPPNNILLMLAGAGLLWMGWSGFNGGGPFAANTDASLAILNTHVCTATSLLTWLLLDIVFFGKPSVIGATQGMITGLVCITPAAGVVQGWAAILMGILSGSIPWYSMMVLHKKIWLLKQVDDTMAVFHTHAVAGSLGGILAGFFANPKLNRIFYMVKDWQHYIGLAYGLQNGRTAAGLKQMGVQLLGILFV…
PtrAMT4.4	B9I5F0	MNKGDNAWQLTAATLVGLQSIPGLVILYGSIVKKKWAINSAFMVFYAFAMVLVCWVGWGFRMSFGEKLVFFLGKPAVALDEKFLLGKAFLGYFPTATMVFFQGVFACITLILIAGCLLGRMNFRAWIMFVPLWLTFSYTITAFSIWCPDGWLAKLGVIDFSGGYVIHLSAGVAGFTAAYWVGPRIDKDREMFPPNNIILMLAGAGLLWMGWSGFNGGGPFAVSTISSLAVLNTHVCTATSLLTWLLLDTCFFGKPSVIGAVQGMITGLVCITPAAGVVQCWAAILMGIVSGSVPWYTMMVLHKKVKFLRLVDDPIAIFHTHAIAGGLGGILTGFFAVPKLCRLFYMVPDWEKYIGLGYGLQNGQTSAGLRQMGIQLGGILFVIFINISTTSMICWFVGL…
TaAMT1.1a	A0A1D6DB69	MSATCAADLGPLLGAAAANATDYLCNRFADTTSAVDSTYLLFSAYLVFAMQLGFAMLCAG SVRAKNTMNIMLTNVLDAAAGALFYYLFGFAFAFGTPSNGFIGKHFFGLKDMPQTGFDYS FFLFQWAFAIAAAGITSGSIAERTQFVAYLIYSAFLTGFVYPVVSHWIWSVDGWASAART SGPLLFKSGVIDFAGSGVVHMVGGIAGFWGALIEGPRIGRFDHAGRSVALKGHSASLVVL GTFLLWFGWYGFNPGSFVTILKSYGPPGSINGQWSGVGRTAVTTTLAGSVAALTTLFGKR LQTGHWNVVDVCNGLLGGFAAITAGCSVVDPWACSASRPRTRWPAWT
TaAMT1.1b	W5BH53	MSATCAADLAPLLGAAAMNATDYLCNRFADTTSAVDSTYLLFSAYLVFAMQLGFAMLCAG SVRAKNTMNIMLTNVLDAAAGALFYYLFGFAFAFGTPSNGFIGKHFFGLKDMPQTGFDYS FFLFQWAFAIAAAGITSGSIAERTQFVAYLIYSAFLTGFVYPVVSHWIWSVDGWASAART SGPLLFKSGVIDFAGSGVVHMVGGIAGFWGALIEGPRIGRFDHAGRSVALKGHSASLVVL GTFLLWFGWYGFNPGSFVTILKSYGPPGSINGQWSGVGRTAVTTTLAGSVAALTTLFGKR LQTGHWNVVDVCNGLLGGFAAITAGCSVVDPWAAVICGFVSAWVLIGLNALAGRLKYDDP LEAAQLHGGCGAWGIIFTALFAKQKYVEEIYGA…
TaAMT1.2a	Q6QU81	MSTCAASLAPLLGTAAANATDYLCNQFADTTTAIDSTYLLFSAYLVFAMQLGFAMLCAGS VRAKNTMNIMLTNVLDAAAGALFYYLFGFAFAFGTPSNGFIGKHFFGLRDVPQVGFDYSF FLFQWAFAIAAAGITSGSIAERTQFVAYLIYSAFLTGFVYPVVSHWIWSADGWASASRTS GPLLFNSGVIDFAGSGVVHMVGGVAGLWGALIEGPRIGRFDHAGRAVALRGHSASLVVLG TFLLWFGWYGFNPGSFLTILKSYGPPGSIHGQWSAVGRAAVTTTLAGSTAALTTLFGKRL QTGHWNVLDVCNGLLGGFAAVTAGCSVVDPWAAIICGFVSAWVLIGLNKLAARFKFDDPL EAAQLHGGCGAWGVIFTALFARREYVEQIYGAP…
TaAMT1.2b	A0A1D6ASF7	MSTCAASLAPLLGTAAANATDYLCNQFADTTTAIDSTYLLFSAYLVFAMQLGFAMLCAGS VRAKNTMNIMLTNVLDAAAGALFYYLFGFAFAFGTPSNGFIGKHFFGLRDVPQVGFDYSF FLFQWAFAIAAAGITSGSIAERTQFVAYLIYSAFLTGFVYPVVSHWIWSADGWASASRTS GPLLFNSGVIDFAGSGVVHMVGGVAGLWGALIEGPRIGRFDHAGRAVALRGHSASLVVLG TFLLWFGWYGFNPGSFLTILKSYGPPGSIHGQWSAVGRAAVTTTLAGSTAALTTLFGKRL QTGHWNVLDVCNGLLGGFAAITAGCSVVDPWAAIICGFVSAWVLIGLNKLAARFKFDDPL EAAQLHGGCGAWGVIFTALFARREYVEQIYGAP…
TaAMT1.2c	W5GVB4	MSTCAASLAPLLGTAAANATDYLCNQFADTTTAIDSTYLLFSAYLVFAMQLGFAMLCAGS VRAKNTMNIMLTNVLDAAAGALFYYLFGFAFAFGTPSNGFIGKHFFGLRDVPQVGFDYSF FLFQWAFAIAAAGITSGSIAERTQFVAYLIYSAFLTGFVYPVVSHWIWSTDGWASASRTS GPLLFNSGVIDFAGSGVVHMVGGVAGLWGALIEGPRIGRFDHAGRAVALRGHSASLVVLG TFLLWFGWYGFNPGSFLTILKSYGPPGSIHGQWSAVGRAAVTTTLAGSTAALTTLFGKRL QTGHWNVLDVCNGLLGGFAAITAGCSVVDPWAAIICGFVSAWVLIGLNKLAARFKFDDPL EAAQLHGGCGAWGVIFTALFARREYVEQIYGAP…
TaAMT1.2d	A0A1D6ACP8	MSTCAASLAPLLGTAAANATDYLCNQFADTTTAIDSTYLLFSAYLVFAMQLGFAMLCAGS VRAKNTMNIMLTNVLDAAAGALFYYLFGFAFAFGTPSNGFIGKHFFGLRDVPQVGFDYSF FLFQWAFAIAAAGITSGSIAERTQFVAYLIYSAFLTGFVYPVVSHWIWSADGWASASRTS GPLLFNSGVIDFAGSGVVHMVGGVAGLWGALIEGPRIGRFDHAGRAVALRGHSASLVVLG TFLLWFGWYGFNPGSFLTILKSYGPPGSIHGQWSAVGRAAVTTTLAGSTAALTTLFGKRL QTGHWNVLDVCNGLLGGFAAITAGCSVVDPWAAIICGFVSAWVLIGLNKLAARFKFDDPL EAAQLHGGCGAWGVIFTALFARREYVEQIYGAP…
TaAMT1.3a	Q676V6	MSATCAADLGPLLGAAAANATDYLCNRFADTTSAVDSTYLLFSAYLVFAMQLGFAMLCAG SVRAKNTMNIMLTNVLDAAAGALFYYLFGFAFAFGTPSNGFIGKHFFGLKDMPQTGFDYS FFLFQWAFAVAAAGITSGSIAERTQFVAYLIYSAFLTGFVYPVVSHWIWSVDGWASAART SGPLLFKSGVIDFAGSGVVHMVGGIAGFWGALIEGPRIGRFDHAGRSVALKGHSASLVVL GTFLLWFGWYGFNPGSFVTILKSYGPPGSINGQWSGVGRTAVTTTLAGSVAALTTLFGKR LQTGHWNVVDVCNGLLGGFAAITAGCSVVDPWAAVICGFVSAWVLIGLNALAGRLKYDDP LEAAQLHGGCGAWGIIFTALFAKKQYVEEIYGA…
TaAMT1.3b	A0A1D5TG44	MSATCAADLGPLLGAAAANATDYLCNRFADTTSAVDSTYLLFSAYLVFAMQLGFAMLCAG SVRAKNTMNIMLTNVLDAAAGALFYYLFGFAFAFGTPSNGFIGKHFFGLKDMPQTGFDYS FFLFQWAFAIAAAGITSGSIAERTQFVAYLIYSAFLTGFVYPVVSHWIWSVDGWASAART SGPLLFKSGVIDFAGSGVVHMVGGIAGFWGALIEGPRIGRFDHAGRSVALKGHSASLVVL GTFLLWFGWYGFNPGSFVTILKSYGPPGSINGQWSGVGRTAVTTTLAGSVAALTTLFGKR LQTGHWNVVDVCNGLLGGFAAITAGCSVVDPWAAVICGFVSAWVLIGLNALAGRLKYDDP LEAAQLHGGCGAWGIIFTALFAKKQYVEEIYGA…
TaAMT2.1	A0A1D5SDC6	MIAGGGLLWMGWAGFNGGAPYAANITASVAVLNTNVSAATSLLTWTCLDVIFFGKPSVIG AVQGMMTGLVCITPGAGLVQTWAAVVMGIFAGSVPWFTMMILHKKSALLMKVDDTLAVFH THAVAGLLGGILTGLLATPELMTMESSVPGPKGAFYGGGIKQVGKQLAGAAFVIVWNLVV TTLILLGIGLFVPLRMPDDQLMIGDDAAHGEEAYALWGDGEKFDATRHDVSRGAGGEREM GTAEQRLAGMGARGVTIQL
TaAMT2.2b	A0A1D5WJZ6	MCHLGCRCRHATQATVESLVHGAHVRAPPTNRRRLLVPSAHRRGAASRCPTYVNVIDQSM AAPPLPGAYMPDLPAVPEWLNKGDNAWQLTAATFVGIQSMPGLVVLYGSIVKKKWAVNSA FMALYAYASTLIVWVLLAFRMAFGDRLLPFWGKAGPALTGDFLVARASFPATAHYGAGGA LEVPPTQPYYPEATLVLFQFQLAAITLVLLAGALLGRMNIKAWMAFTPLWLLLSYTVCAF SLWGGGFLYHWGVIDYSGGYVIHVSSGVAGFTAAYWVGPRLKSDRERFAPNNILLMIAGG GLLWLGWAGFNGGAPYAPNIIASIAVLNTNVSAAASLLTWTCLDVVFFGKPSVIGAVQGM MTGLVCITAGAGLVHTWAAVLMGICAGSVPWFT…
TaAMT2.2c	A0A077RVT3	MAAPPLPGAYMPDLPAVPEWLNKGDNAWQLTAATFVGIQSMPGLVVLYGSIVKKKWAVNS AFMALYAYASTLIVWVLLAFRMAFGDRLLPFWGKAGPALTGDFLVARASFPATAHYGAGG ALEVPPTQPYYPEATLVLFQFQLAAITLVLLAGALLGRMNIKAWMAFTPLWLLLSYTVCA FSLWGGGFLYHWGVIDYSGGYVIHVSSGVAGFTAAYWVGPRLKSDRERFAPNNILLMIAG GGLLWLGWAGFNGGAPYAPNIIASIAVLNTNVSAAASLLTWTCLDVIFFGKPSVIGAVQG MMTGLVCITAGAGLVHTWAAVLMGICAGSVPWFTMMVLHKRSFLLQKVDDTLAVFHTHAV AGLLGGVLTGLLATPELTTLHTHVPGTRGAFYG…
TaAMT2.2d	A0A1D5V877	MRKDYVPLGLPVSTRHTCHGRVTGSWGSRTYSTSPHQPPPPTCTKRASPRSRVAVSIDQH VSPSGVIDQTMAAPPLPSAYMPDLPAVPEWLNKGDNAWQLTAATFVGIQSMPGLVVLYGS IVKKKWAVNSAFMALYAYASTLIVWVLLAFRMAFGDRLLPFWGKAGPALTGDFLVARASF PATAHYGAGGALEVAPTQPYYPEATLVLFQFQLAAITLVLLAGALLGRMNIKAWMAFTPL WLLLSYTVCAFSLWGGGFLYHWGVIDYSGGYVIHVSSGVAGFTAAYWVGPRLKSDRERFA PNNILLMIAGGGLLWLGWAGFNGGAPYAPNIIASMAVLNTNVSAAASLLTWTCLDVIFFG KPSVIGAVQGMMTGLVCITAGAGLVHTWAAVLM…
TaAMT2.3a	W4ZRK3	MAYAAGSPAVPDWLNKGDNAWQLTAATMVGIQSMPGLVVLYGSIVKKKWAVNSAFMALYA YASSLLVWVLVGFRMAFGERLLPFWGKAGVALSQDYLVGRAKLSATERGSTPLVEPFYPE ATLVLFQFEFAAITLILLAGSVLGRMNIKAWMAFTPLWLMLSYTVGAFSLWGGGFLYHWG VIDYSGGYVIHLSSGIAGFTAAYWVGPRLKSDRERFSPNNILLMIAGGGLLWMGWAGFNG GAPYAANITASIAVLNTNVSAATSLLTWTCLDVIFFGKPSVIGAVQGMMTGLVCITPGAG LVQTWAAVVMGIFAGSVPWFTMMILHKKSALLMKVDDTLAVFHTHAVAGLLGGVLTGLLA TPELMMMESSVPGPKGAFYGGGIKQVGKQLAGA…
TaAMT2.3b	A0A1D5SUT1	MAYAASSPAVPDWLNKGDNAWQLTAATFVGIQSMPGLVVLYGSIVKKKWAVNSAFMALYA YASSLLVWVLVGFRMAFGERLLPFWGKAGVALTQDYLVGRAKLSATKRGSTPLVEPFYPE ATLVMFQFEFAAITLILLAGSVLGRMNIKAWMAFTPLWLMLSYTVGAFSLWGGGFLYHWG VIDYSGGYVIHLSSGIAGFTAAYWVGPRLKSDRERFSPNNILLMIAGGGLLWMGWAGFNG GAPYAANITASVAVLNTNVSAATSLLTWTCLDVIFFGKPSVIGAVQGMMTGLVCITPGAG LVQTWAAVVMGIFAGSVPWFTMMILHKKSALLMKVDDTLAVFHTHAVAGLLGGVLTGLLA TPELMMMESSVPGPKGAFYGGGIKQVGKQLAGA…
TaAMT3.2a	D5Z4Z0	MSVPVAYQGNTSAAVADWLNKGDNAWQLTASTLVGLMSVPGMVVLYGGVVKKKWAVNSAF MALYAFAAVWICWVVWAYNMSFGEELLPFWGKAGPALDQAFLVGRASLPATAHYRADGTL ETAMVEPYFPMATVVYFQCVFAAITLILVAGSLLGRMSFLAWMLFVPLWLTFSYTVGAFS VWGGGFLFQWGVIDYCGGYVIHIPAGVAGFTAAYWVGPRTKKDRENFPPNNILFALTGAG LLWMGWAGFNGGGPYAANVDSSMAILNTNICTAASLIVWTCLDAVFFKKPSVVGAVQAVI TGLVCITPGAGVVQGWAALVMGVLSGSIPWYTMMVLHKRSKLLQRVDDTLGVIHTHGVAG LLGGVLTGLFAEPNLCNLFLPVTNSRGAFYGGT…
TaAMT3.2b	D5X6I4	MSVPVAYQGNTSAAVADWLNKGDNAWQLTASTLVGLMSVPGMVVLYGGVVKKKWAVNSAF MALYAFAAVWICWVVWAYNMSFGEELLPFWGKAGPALDQAFLVGRASLPATAHYRADGSL ETAMVEPYFPMATVVYFQCVFAAITLILVAGSLLGRMSFLAWMLFVPLWLTFSYTVGAFS VWGGGFLFHWGVIDYCGGYVIHIPAGVAGFTAAYWVGPRTKKDRESFPPNNILFALTGAG LLWMGWAGFNGGGPYAANVDSSMAILNTNICTAASLIVWTCLDAVFFKKPSVVGAVQAVI TGLVCITPGAGVVQGWAALVMGVLAGSVPWYTMMVLHKRSKLLQRVDDTLGVIHTHGVAG LLGGVLTGLFAEPNLCNLFLPVTNSRGAFYGGN…
TaAMT3.3a	Q6T8L6	MSVPVAYQGNTSAAVADWLNKGDNAWQLTASTLVGLMSVPGMVVLYGGVVKKKWAVNSAF MALYAFAAVWICWVVWAYNMSFGEELLPFWGKAGPALDQAFLVGRASLPATAHYRADGTL ETAMVEPYFPMATVVYFQCVFAAITLILVAGSLLGRMSFLAWMLFVPLWLTFSYTVGAFS VWGGGFLFHWGVIDYCGGYVIHIPAGVAGFTAAYWVGPRTKKDRESFPPNNILFALTGAG LLWMGWAGFNGGGPYAANVDSSMAILNTNICTAASLIVWTCLDAVFFKKPSVVGAVQAVI TGLVCITPGAGVVQGWAALVMGVLAGSVPWYTMMVLHKRSKLLQRVDDTLGVIHTHGVAG LLGGVLTGLFAEPNLCNLFLPVTNSRGAFYGGN…
TaAMT3.3b	77S5B5	MATAADYNMSAGYSPNGIVVPPWLNKGDNAWQMIAATLVGLQSMPGLVILYGSIVKKKWA VNSAFMALYAFAAVWLCWVTWGYNMSFGHQLLPFWGKARPALGQKFLLMQAVLPESTHFF KDGTTETVWINPNYPMATMVYFQCVFAAITLILLAGSLLGRMNIRAWMIFVPLWLTFSYT IGAFSLWGGGFLFQWGVMDYSGGYVIHLSSGIAGFTAAYWVGPRSTKDRERFPPNNVLLM LAGAGILWMGWAGFNGGDPYAANLDSSIAVLNTNICAATSLLVWTSLDVIFFKKPSVIGA VQGMITGLVCITPGAGLVQGWAAIVMGILSGSIPWFTMMVVHKRSKLLQRVDDTLGVFHT HAVAGFLGGVTTGLFAEPTLCSMFVPVTNSRGA…
Name	Sorghum bicolor genome (version1.1) database Number	Sequences
SbAMT1.1	Sb06g022230	MSTCAADLAPLLGPAAANATDYLCGQFADTASAVDATYLLFSAYLVFAMQLGFAMLCAGSVRAKNTMNIMLTNVLDAAAGALFYYLFGFAFAFGTPSNGFIGKQFFGLQHLPKTGFDYDFFLYQWAFAIAAAGITSGSIAERTQFVAYLIYSAFLTGFVYPVVSHWFWSADGWAAASRTSGPLLFGSGVIDFAGSGVVHMVGGIAGLWGALIEGPRIGRFDHAGRSVALKGHSASLVVLGTFLLWFGWYGFNPGSFTTILKSYGPAGTVNGQWSAVGRTAVTTTLAGSVAALTTLFGKRLQTGHWNVVDVCNGLLGGFAAITAGCSVVEPWAAVVCGFVSAWVLIGANALAARLKFDDPLEAAQLHGGCGAWGVLFTGLFASQKYVEEIYGSGRPYGLF…
SbAMT1.2	Sb04g026290	MATCATTLAPLLGPAAANATEYLCNQFADTTSAVDSTYLLFSAYLVFAMQLGFAMLCAGSVRAKNTMNIMLTNVLDAAAGALFYYLFGFAFAYGTPSNGFIGKHFFGLKRLPQVGFDYDFFLFQWAFAIAAAGITSGSIAERTQFVAYLIYSAFLTGFVYPVVSHWVWSADGWASPTRTSGNLLFGSGIIDFAGSSVVHMVGGIAGLWGALIEGPRIGRFDHAGRSVALRGHSASLVVLGTFLLWFGWFGFNPGSFLTILKSYGPAGSIHGQWSAVGRTAVTTTLAGSTAALTTLFGKRLQTGHWNVVDVCNGLLGGFAAITAGCSVVDPWAAVICGFVSAWVLIGLNALAARLRFDDPLEAAQLHGGCGAWGVLFTALFARREYVEQIYGTPGRPYGL…
SbAMT2.1	Sb09g023030	MAASGGAYAAQLPAVPEWLNKGDNAWQLTAATLVGIQSMPGLVVLYGSIVKKKWAVNSAFMALYAYASSLLVWVLVGFRMAFGERLLPFWGKAGVALSQSYLIGRASLSATAHEGTPRTEPLYPEATLVLFQFEFAAITLVLLAGSVLGRMNIKAWMAFTPLWLIFSYTVGAFSLWGGGFLYHWGVIDYSGGYVIHLSSGVAGFTAAYWVGPRLKSDRERFSPNNILLMIAGGGLLWMGWAGFNGGAPYAANIAASVAVLNTNVSAATSLLTWTCLDVIFFSKPSVIGAVQGMMTGLVCITPGAGLVQTWAAVIMGVFAGSVPWFTMMILHKKSALLMKVDDTLAVFHTHAVAGLLGGVLTGLLATPELLEIESPVPGLRGAFYGGGARQLGKQLAGAA…
SbAMT2.2	Sb03g038840	MASPPEPGPYMPDLPAVPAWLNKGDNAWQLVAATFVGLQSMPGLVVLYGSIVKKKWAVNSAFMALYAYASTLIVWVLVGFRMAFGERMLPFWAKAGPALTQDFLVRRAVFPATAHYGRGGALETPRTEPYYAQASLVLFEFEFAAITLVLLAGSLLGRMNIRAWMAFTPLWLLFSYTVGAFSLWGGGFLYQWGVIDYSGGYVIHLSSGIAGFTAAYWVGPRLKSDRERFSPNNILLMIAGGGLLWLGWAGFNGGAPYAPNITASVAVLNTNVSAATSLLTWTCLDVIFFGKPSVIGAVQGMMTGLVCITPGAGLVHTWSAMLMGAFAGSVPWFTMMILHKKSSLLMKVDDTLAVFHTHAVAGVLGGVLTGLLATPELCALDSPVPGARGVFYGGGIAQM…
SbAMT3.1	Sb03g041140	MASLPFNVTMTLGYQPGTGIPPWLNKGDNAWQMVAATLVGLQSVPGLVILYGSIVKKKWAVNSAFMALYAFAAVWLCWVIWGYQMSFGQRLVPFWGKAGHTLGQGFLLSQAGLPATQHYYHDSDVVETFEITPFYPMASMVYFQCVFAAITLILLAGSLLGRMNFKAWMLFVPLWLTFSYTIGAFSIWGGGFLFHWGVMDYSGGYVIHLSSGVAGFTAAYWVGPRLTKDRERFPPNNVLLMLTGAGILWMGWAGFNGGDPYAANVDSSIAVLNTNICAATSLLVWTCLDVIFFKKPSVIGAVQGMITGLVCITPGAGLVQGWAAILMGMISGSIPWFTMMVVHKRSRLLQQVDDTLGVFHTHAVAGFLGGFTTGLFAHPDLCPMFLPVTNSRGAFYGNG…
SbAMT3.2	Sb01g001970	MASSGTMPLAYQTTAASPDWLNKGDNAWQLTAATLVGLQSFPGLVVLYGGVVKKKWAVNSAFMALYAFAAVWICWVTWAYNMSFGDKLLPLWGKARPALNQGYLIGQADLPATVHYFANGSTIETAAAEPLYPMATVVYFQCVFAAITLILVAGSLLGRMSFAAWMLFVPLWLTFSYTVGAFSVWGGGFLFQWGVIDYCGGYVIHLSAGFAGFTAAYWVGPRAQKDRERFPPNNILFTLTGAGLLWMGWAGFNGGGPYAANVVASMSVLNTNICTAMSLIVWTCLDVIFFKKPSVVGAVQGMITGLVCITPAAGVVQGWAAIVMGVLAGSVPWYTMMILHKRSRLLKHVDDTLGVIHTHGVAGLLGGILTGLLADPTLCALFLPVTNSRGAFYGRAAGG…
SbAMT3.3	Sb04g022390	MAAGAIPLAYQSSPSSPEWLNKGDNAWQMTSATLVGLQSMPGLVILYGSIVKKKWAINSAFMALYAFAAVWICWVVWAYNMSFGDRLLPFWGKARPALGQSFLVAQSQLTATAVQYRRRDDGTTAEAAMLRPLYPAATMVYFQCMFASITVIILAGSLLARMNIKAWMAFVPLWITFSYTVSAFSLWGGGFLFQWGVIDYSGGYVIHLSSGIAGLTAAYWVGPRSASDRERFPPNNILLVLAGAGLLWLGWTGFNGGDPYAANIDSSMAVLNTHICASTSLLMWTLLDVFFFGKPSVIGAVQGMITGLVCITPGAGLVQGWAAIVMGILSGSIPWYTMMVLHKKWSFMQRIDDTLGVFHTHAVAGLLGGTTTGLFAEPVLCNLFLSIQESRGAFYGGDG…
SbAMT4	Sb01g008060	MATEAAPEWLDKGDNAWQLAAATLVGLQSVPGLVILYGSIVKKKWAVNSAFMALYAFAATFVCWCLWAFRMSFGDRLLPFVGRPDLAALDQSFLTEQGFAGAYPAATLLFFQFVFAAITLILVAGSLLGRINFRAWMLFVPLWLTFSYTIGAFSLWSPNGFLFKAGVMDFAGGYVIHLSSGIAGFTAAYWKKLISIDRQVGPRTAKDREAFPPNNILLTLAGAGLLWMGWTGFNGGAPYAANIDASLAVVNTHFCTATSLLVWLCLDCFVFGRPSVIGAVQGMITGLVCITPAAGLVQGWAAMLMGVVSGSVPWCTMMVLHKRCQFLKRVDDTLAVLHTHGVAGSLGGILTGVLAEPRLSRLFFGDDPRYVGLVYALKDGRAAAGLRQVGMQLAGIAFV…

## Sheet: Table S5
Supplementary Table S5. Primer sequences information used for quantitative real-time PCR
Gene name	Sense primer	Anti-sense primer	Product length
CsAMT2.1	5'-CCGTCTCCCAAGACTATTTGATC-3'	5'-CAGAGAACCTGCGAGGAGTATGA-3'	161bp
CsAMT2.2	5'-ATGGCTTTGCTGGTGATGGA-3'	5'-CACCGATCTCCATATCTTCTTCAG-3'	171bp
CsAMT2.3	5'-TGTCTTCTGGAGTAGCCG-3'	5'-CAATGAGGCGTCAGTGCT-3'	182bp
CsAMT2.4	5'-ACTTTTGCGGCGATTACGAT-3'	5'-AACCCACCACCCCACAAACT-3'	140bp
CsAMT2.5	5'-ATTCACACGACAGGCAGCAT-3'	5'-CTGTGCAGATATGGGTGTTGAC-3'	159bp
CsGAPDH1	5'-TTTTTGGCCTTAGGAACCCAGAGG-3'	5'-GGGCAGCAGCCTTATCCTTATCAGT-3'	105bp

## Sheet: Table S6
Supplementary Table S6. Primer sequences information used for infusion cloning in vector pDR195
Gene name	Sense primer	Anti-sense primer
CsAMT2.1	5'-AAAAAATATACCCCAGCCATGGCAGATCCATCATTGGTGGTTCCGAT-3'	5'-CCTCTGGCGAAGAAGTCCAAAGCTGTCAAACTTGCTGGAGCTCAACACCATCT-3'
CsAMT2.2	5'-AAAAAAATATACCCCAGCCATGAATTCTACCGTCTTCGCTCCTCT-3'	5'-GCGAAGAAGTCCAAAGCTGTCATATCATTTCAACTTGGCCAG-3'
CsAMT2.3	5'-AAAAAAATATACCCCAGCCATGGAGCTACCGCCGAACCTGATAACCGA-3'	5'-GCGAAGAAGTCCAAAGCTGTCACACCATTTGAATATCACCTTTCG-3'
CsAMT2.4	5'-AGAAAAAAAATATACCCCAGCCATGGCGGCAGCCAACGTACTCCCAG-3'	5'-CTGGCGAAGAAGTCCAAAGCTGTTAGACCACTTGAGTTGCACCAATGGAGGTC-3'
CsAMT2.5	5'-AAAAAAAATATACCCCAGCCATGAATTACACTTTCCCCGGCCTCC-3'	5'-AGAAGTCCAAAGCTGTCAATGGCGTTTGCAGAAGGGACGAAACT-3'
Note: The underlined part is the homologous sequence of the vector.
